# Supplementary material for: Anti-Inflammatory Mechanisms of Curcumin and Its Metabolites in White Adipose Tissue and Cultured Adipocytes
Source: Nutrients. 2023 Dec 25;16(1):70. doi: 10.3390/nu16010070 (PMC10780365; doi:10.3390/nu16010070)
Supplement: Supplementary file 1 [file nutrients-16-00070-s001.zip]

Archive with 1 entries (1 files):
- nutrients-2758257-supplementary.pdf
